# Supplementary material for: Formation of Multinucleated Giant Cells after Experimental Intracerebral Hemorrhage: Characteristics and Role of Complement C3
Source: Biomedicines. 2024 Jun 4;12(6):1251. doi: 10.3390/biomedicines12061251 (PMC11201741; doi:10.3390/biomedicines12061251)
Supplement: Supplementary file 1 [file biomedicines-12-01251-s001.zip]

Archive with 1 entries (1 files):
- biomedicines-3006690-supplementary.pdf
